# Supplementary material for: Efficient Adsorption-Photocatalytic Removal of Tetracycline Hydrochloride over Octahedral MnS
Source: Int J Mol Sci. 2022 Aug 19;23(16):9343. doi: 10.3390/ijms23169343 (PMC9408993; doi:10.3390/ijms23169343)
Supplement: Supplementary file 1 [file ijms-23-09343-s001.zip]

Archive with 1 entries (1 files):
- ijms-1862514-supplementary.pdf
